# Supplementary material for: Sulfonated Polyether Ketone Membranes Embedded with Nalidixic Acid—An Emerging Controlled Drug Releaser
Source: Polymers (Basel). 2023 Sep 1;15(17):3631. doi: 10.3390/polym15173631 (PMC10490094; doi:10.3390/polym15173631)
Supplement: Supplementary file 1 [file polymers-15-03631-s001.zip]

Archive with 1 entries (1 files):
- polymers-2498212-supplementary.pdf
